# Supplementary material for: Reformulating Couscous with Sprouted Buckwheat: Physico-Chemical Properties and Sensory Characteristics Assessed by E-Senses
Source: Foods. 2023 Sep 26;12(19):3578. doi: 10.3390/foods12193578 (PMC10572695; doi:10.3390/foods12193578)
Supplement: Supplementary file 1 [file foods-12-03578-s001.zip]

Archive with 1 entries (1 files):
- foods-2626279-supplementary.pdf
